# Supplementary material for: Relaxation of mucosal fibronectin fibers in late gut inflammation following neutrophil infiltration in mice
Source: NPJ Biol Phys Mech. 2025 Feb 4;2(1):4. doi: 10.1038/s44341-024-00006-y (PMC11794144; doi:10.1038/s44341-024-00006-y)
Supplement: Supplementary file 2 — Supplementary Data 1 [file 44341_2024_6_MOESM2_ESM.csv]

Protein.Group	Protein.Names	Genes	First.Protein.Description	Mucosa_1	Mucosa_2	Mucosa_3
Q07456	AMBP_MOUSE	Ambp	Protein AMBP	49725.1	18455.1	19970.4
O35640	ANXA8_MOUSE	Anxa8	Annexin A8	58130.6	16008	21720
P12246	SAMP_MOUSE	Apcs	Serum amyloid P-component	83820.6	14711.9	38763.7
Q61268	APOC4_MOUSE	Apoc4	Apolipoprotein C-IV	99089.2	8546.34	73831.9
Q8K0J2	B3GN7_MOUSE	B3gnt7	UDP-GlcNAc:betaGal beta-1,3-N-acetylglucosaminyltransferase 7	118896	45546.8	179109
Q64277	BST1_MOUSE	Bst1	ADP-ribosyl cyclase/cyclic ADP-ribose hydrolase 2	48039.9	10147.3	135234
Q02105	C1QC_MOUSE	C1qc	Complement C1q subcomponent subunit C	54103.9	33372.6	33105.1
P51437	CAMP_MOUSE	Camp	Cathelicidin antimicrobial peptide	48443.9	8427.42	170660
Q8R2S8	CD177_MOUSE	Cd177	CD177 antigen	84877.2	103221	298169
Q62192	CD180_MOUSE	Cd180	CD180 antigen	29496.5	15499.2	48986.8
P11609	CD1D1_MOUSE	Cd1d1	Antigen-presenting glycoprotein CD1d1	35689.1	3342.04	86586.8
Q6SJQ7	CLM1_MOUSE	Cd300lf	CMRF35-like molecule 1	6941.85	17163.1	66364
Q61475	DAF1_MOUSE	Cd55	Complement decay-accelerating factor, GPI-anchored	9594.4	1110.42	11681.4
Q61362	CH3L1_MOUSE	Chi3l1	Chitinase-3-like protein 1	6512.39	10007.6	14974.6
O35744	CHIL3_MOUSE	Chil3	Chitinase-like protein 3	49255.2	12247.5	85801
Q9R007	CLC5A_MOUSE	Clec5a	C-type lectin domain family 5 member A	46661.8	2548.35	87737
P17515	CXL10_MOUSE	Cxcl10	C-X-C motif chemokine 10	105651	83184	91663.9
P50228	CXCL5_MOUSE	Cxcl5	C-X-C motif chemokine 5	117334	52334.5	142668
Q9CQT7	DESI1_MOUSE	Desi1	Desumoylating isopeptidase 1	10536.1	13556.3	16977.3
Q9D311	DOXA2_MOUSE	Duoxa2	Dual oxidase maturation factor 2	30699.5	21863.7	18118.5
Q3TZW0	ECSCR_MOUSE	Ecscr	Endothelial cell-specific chemotaxis regulator	217748	42392.7	440845
Q03145	EPHA2_MOUSE	Epha2	Ephrin type-A receptor 2	73674	103236	101260
Q61521	EREG_MOUSE	Ereg	Proepiregulin	168849	22783.1	105342
G3UWE2	G3UWE2_MOUSE	F830016B08Rik	Interferon-gamma-inducible GTPase Ifgga4 protein	267739	205775	315649
O88536	FPR2_MOUSE	Fpr2	Formyl peptide receptor 2	11371.5	6487.79	38506.5
P21614	VTDB_MOUSE	Gc	Vitamin D-binding protein	12323.8	3783.39	21745.4
Q3UED7	Q3UED7_MOUSE	Gm4951	Interferon-gamma-inducible GTPase Ifgga2 protein	29315.5	18255.6	41598.2
P30677	GNA14_MOUSE	Gna14	Guanine nucleotide-binding protein subunit alpha-14	17073.5	21094.3	87437.1
Q61017	GBGT2_MOUSE	Gngt2	Guanine nucleotide-binding protein G(I)/G(S)/G(O) subunit gamma-T2	27966.3	10914.5	19835.2
Q61646	HPT_MOUSE	Hp	Haptoglobin	1114530	244759	444622
Q9D103	IFM1_MOUSE	Ifitm1	Interferon-induced transmembrane protein 1	98820.1	12868.8	110051
Q9Z0M9	I18BP_MOUSE	Il18bp	Interleukin-18-binding protein	18449.6	23941.2	47896.8
Q61092	LAMC2_MOUSE	Lamc2	Laminin subunit gamma-2	68181.2	57610.4	61104.6
P11672	NGAL_MOUSE	Lcn2	Neutrophil gelatinase-associated lipocalin	94075.6	13557.3	121154
Q60787	LCP2_MOUSE	Lcp2	Lymphocyte cytosolic protein 2	5186.83	7979.78	12432.6
Q6NVG1	LPCT4_MOUSE	Lpcat4	Lysophospholipid acyltransferase LPCAT4	11882.1	16089.7	13387
Q91XL1	Q91XL1_MOUSE	Lrg1	Leucine-rich HEV glycoprotein	60822.7	10135	34438.7
P0CW02	LY6C1_MOUSE	Ly6c1	Lymphocyte antigen 6C1	703261	41057.9	878575
P35461	LY6G_MOUSE	Ly6g	Lymphocyte antigen 6G	111825	50550.5	117328
O88188	LY86_MOUSE	Ly86	Lymphocyte antigen 86	34353	6205.27	59227.5
P28862	MMP3_MOUSE	Mmp3	Stromelysin-1	53979.4	45449.9	29536.7
Q9D7V9	NAAA_MOUSE	Naaa	N-acylethanolamine-hydrolyzing acid amidase	117157	9729.42	370889
Q9WUL5	PD1L2_MOUSE	Pdcd1lg2	Programmed cell death 1 ligand 2	11358.7	24963.2	102092
O88593	PGRP1_MOUSE	Pglyrp1	Peptidoglycan recognition protein 1	18189.8	13898.7	19105
Q8VEN2	PLET1_MOUSE	Plet1	Placenta-expressed transcript 1 protein	482666	40626.8	621410
P43883	PLIN2_MOUSE	Plin2	Perilipin-2	21259.3	51228.9	40392.4
Q61096	PRTN3_MOUSE	Prtn3	Myeloblastin	39046.8	23932.6	154259
Q9JM51	PTGES_MOUSE	Ptges	Prostaglandin E synthase	127005	44709.1	112637
O09049	REG3G_MOUSE	Reg3g	Regenerating islet-derived protein 3-gamma	20636.7	34442.3	20864.3
P11157	RIR2_MOUSE	Rrm2	Ribonucleoside-diphosphate reductase subunit M2	19728	40958.8	7588.89
P05367	SAA2_MOUSE	Saa2	Serum amyloid A-2 protein	1289130	152556	781443
P04918	SAA3_MOUSE	Saa3	Serum amyloid A-3 protein	39129.4	21642.3	51983.7
Q9JLJ1	SELK_MOUSE	Selenok	Selenoprotein K	9792.6	3298.76	35913.1
G3X8T9	G3X8T9_MOUSE	Serpina3n	Serine protease inhibitor A3N	73889.9	38593	22931.1
Q91Y74	SIA4C_MOUSE	St3gal4	CMP-N-acetylneuraminate-beta-galactosamide-alpha-2,3-sialyltransferase 4	13875	13089.9	17447.9
P52624	UPP1_MOUSE	Upp1	Uridine phosphorylase 1	9005.3	6072.96	15180.9
