# Supplementary material for: Relaxation of mucosal fibronectin fibers in late gut inflammation following neutrophil infiltration in mice
Source: NPJ Biol Phys Mech. 2025 Feb 4;2(1):4. doi: 10.1038/s44341-024-00006-y (PMC11794144; doi:10.1038/s44341-024-00006-y)
Supplement: Supplementary file 3 — Supplementary Data 2 [file 44341_2024_6_MOESM3_ESM.csv]

Protein.Group	Protein.Names	Genes	First.Protein.Description	MuscExt_1	MuscExt_2	MuscExt_3	MuscExt_4	MuscExt_5
Q8BYZ1	ABI3_MOUSE	Abi3	ABI gene family member 3	11327.7	27190.4	19392.8	41014.2	20421
Q99MU3	DSRAD_MOUSE	Adar	Double-stranded RNA-specific adenosine deaminase	8378.73	12846.7	4044.1	1	1
P12246	SAMP_MOUSE	Apcs	Serum amyloid P-component	55542.1	35259.7	83329.6	84221.8	24729.8
A1IGU4	ARH37_MOUSE	Arhgef37	Rho guanine nucleotide exchange factor 37	1	1	17036	19027.3	16116.6
Q91YI4	ARRB2_MOUSE	Arrb2	Beta-arrestin-2	17568.7	3179.44	1	2998.57	1
D3Z6Q9	BIN2_MOUSE	Bin2	Bridging integrator 2	1	10108.7	13195.8	27819.1	8520.35
Q64277	BST1_MOUSE	Bst1	ADP-ribosyl cyclase/cyclic ADP-ribose hydrolase 2	9163.97	5785.37	3304.93	4652.7	12072.8
Q8CFG9;Q8CG16	C1RA_MOUSE;C1RB_MOUSE	C1ra;C1rb	Complement C1r-B subcomponent	10741.3	1	7754.55	5274.42	1
P06684	CO5_MOUSE	C5	Complement C5	48621.9	24524.4	37690.4	31030.5	20963.2
P30993	C5AR1_MOUSE	C5ar1	C5a anaphylatoxin chemotactic receptor 1	1	21872.2	22005.2	9914.16	12834
Q8K182	CO8A_MOUSE	C8a	Complement component C8 alpha chain	25317.3	1	18818.5	6149.58	1
Q8BH35	CO8B_MOUSE	C8b	Complement component C8 beta chain	1	1	21942.3	19009.7	1816.71
O89110	CASP8_MOUSE	Casp8	Caspase-8	10247.3	5755.81	1	1	7813.42
Q4QRL3	CC88B_MOUSE	Ccdc88b	Coiled-coil domain-containing protein 88B	1	6592.78	12351.2	13350.9	11409.8
Q8R2S8	CD177_MOUSE	Cd177	CD177 antigen	26747	15745.3	7840.16	35974.4	20723.3
Q9EP73	PD1L1_MOUSE	Cd274	Programmed cell death 1 ligand 1	57511	44333.5	28339.4	16116.4	45010.9
P28033	CEBPB_MOUSE	Cebpb	CCAAT/enhancer-binding protein beta	10189.7	13036.3	1	29792.1	20200.5
Q5FWI3	CEIP2_MOUSE	Cemip2	Cell surface hyaluronidase	1	5584.34	8229.51	1	5538.23
Q61362	CH3L1_MOUSE	Chi3l1	Chitinase-3-like protein 1	45673.1	25492	1	17042.7	7125.64
A0A5F8MQB6;G3X8Z1	A0A5F8MQB6_MOUSE;G3X8Z1_MOUSE	Clca4a	Calcium-activated chloride channel regulator 4A	21510.5	1	1	5060.05	61756.4
Q3UW98	Q3UW98_MOUSE	Clca4b	Chloride channel accessory 4B	184709	1	1	17719.6	164519
Q00493	CBPE_MOUSE	Cpe	Carboxypeptidase E	83585.4	148944	1	41261.1	71947.4
P28293	CATG_MOUSE	Ctsg	Cathepsin G	37663.1	16410.4	58980.3	86696.2	66912
P17515	CXL10_MOUSE	Cxcl10	C-X-C motif chemokine 10	213761	144346	84416.7	26471.5	118489
Q61093	CY24B_MOUSE	Cybb	Cytochrome b-245 heavy chain	4602.18	7027.2	13193.6	17413.1	17249.9
O35613	DAXX_MOUSE	Daxx	Death domain-associated protein 6	5583.23	1	4074.29	7358.96	7776.41
Q9CWX9	DDX47_MOUSE	Ddx47	Probable ATP-dependent RNA helicase DDX47	1	19939.4	24039.6	13310.6	41651.5
Q8K4L0	DDX54_MOUSE	Ddx54	ATP-dependent RNA helicase DDX54	1	21310.4	5775.66	1	20592.3
Q99J87	DHX58_MOUSE	Dhx58	ATP-dependent RNA helicase DHX58	10225.5	6379.73	1	10995.3	8466.72
A2A4P0	DHX8_MOUSE	Dhx8	ATP-dependent RNA helicase DHX8	1	6941.43	6132.85	5324.64	9800.51
P13864	DNMT1_MOUSE	Dnmt1	DNA (cytosine-5)-methyltransferase 1	1	2512.74	12503.6	1	15388.4
Q8C3J5	DOCK2_MOUSE	Dock2	Dedicator of cytokinesis protein 2	1	2216.84	8330.11	11385.1	6162.01
Q9QZK7	DOK3_MOUSE	Dok3	Docking protein 3	10665.7	12638.2	8968.12	20764.3	8455
A0A494BAW1;A2AQ99	A0A494BAW1_MOUSE;A2AQ99_MOUSE	Duox2	NAD(P)H oxidase (H(2)O(2)-forming)	295661	1	1	45450.7	324547
Q9D903	EBP2_MOUSE	Ebna1bp2	Probable rRNA-processing protein EBP2	6599.64	1	6507.9	3354.79	12388.8
Q8BPU7	ELMO1_MOUSE	Elmo1	Engulfment and cell motility protein 1	7082.87	1	12586.4	1	8631.69
Q8K482	EMIL2_MOUSE	Emilin2	EMILIN-2	17347.8	13944.5	86889.1	32691.8	62454.9
P11247;P49290	PERE_MOUSE;PERM_MOUSE	Epx;Mpo	Myeloperoxidase	1	5733.97	4744.51	5572.55	7776.11
G3UWE2	G3UWE2_MOUSE	F830016B08Rik	Interferon-gamma-inducible GTPase Ifgga4 protein	153706	1	77668.6	1	197588
P25446	TNR6_MOUSE	Fas	Tumor necrosis factor receptor superfamily member 6	1	1	7582.56	1508.74	5349.72
P26151	FCGR1_MOUSE	Fcgr1	High affinity immunoglobulin gamma Fc receptor I	40920.4	1	13431.6	27298.5	12547
P14234	FGR_MOUSE	Fgr	Tyrosine-protein kinase Fgr	1	26567.9	27646.1	37342.6	30864.4
Q9JL26	FMNL1_MOUSE	Fmnl1	Formin-like protein 1	13092.3	24547.2	31948.1	13511.2	29836.2
Q8BX90	FND3A_MOUSE	Fndc3a	Fibronectin type-III domain-containing protein 3A	14208.7	3049.68	1	3204.63	17241.7
Q000W5;Q2V6D6	Q000W5_MOUSE;Q2V6D6_MOUSE	Gbp10;Gbp8	Guanylate-binding protein 10	1	115131	37842	1	33917.4
Q8BTS3	Q8BTS3_MOUSE	Gbp9	Guanylate-binding protein 9	1	17528.9	1029.31	1883.16	3954.02
Q3UED7	Q3UED7_MOUSE	Gm4951	Interferon-gamma-inducible GTPase Ifgga2 protein	49751.5	47798.9	38307.6	51176.3	46327.6
Q9ESZ8	GTF2I_MOUSE	Gtf2i	General transcription factor II-I	5141.97	1	1	3286.14	2228.87
P11032	GRAA_MOUSE	Gzma	Granzyme A	1	12620.7	13823.1	3921.38	1
P14434;P14438	HA2B_MOUSE;HA2U_MOUSE	H2-Aa	H-2 class II histocompatibility antigen, A-B alpha chain	14776.8	1	1	6877.74	11798.3
P14429	HA17_MOUSE	H2-Q7	H-2 class I histocompatibility antigen, Q7 alpha chain	9046.61	7305.61	1	1	18391.2
P06339	HA15_MOUSE	H2-T23	H-2 class I histocompatibility antigen, D-37 alpha chain	31406.3	12773.7	13730.1	21360	23026.6
Q69ZS7	HBS1L_MOUSE	Hbs1l	HBS1-like protein	5651.02	10898	1	8090.51	9849.54
Q6PAV2	HERC4_MOUSE	Herc4	Probable E3 ubiquitin-protein ligase HERC4	15451.1	34563.3	12998.1	33469.6	11768.7
Q75VT8	HIDE1_MOUSE	Hide1	Protein HIDE1	1431.23	4560.53	5463	6073.91	7354.21
Q61646	HPT_MOUSE	Hp	Haptoglobin	582121	415888	261288	643254	273046
P28776	I23O1_MOUSE	Ido1	Indoleamine 2,3-dioxygenase 1	114808	1	1	23106.2	117044
O35368	IFI3_MOUSE	Ifi203	Interferon-activable protein 203	7492.25	10511.1	1	24529.9	9562.61
Q8CGE8	IFI5A_MOUSE	Ifi205a	Interferon-activable protein 205-A	14965.7	26631.8	21391.1	5150.71	22418.9
P0DOV1;Q8CGE8	IFI5A_MOUSE;IFI5B_MOUSE	Ifi205a;Mnda	Interferon-activable protein 205-B	40658.3	12237.1	118489	1	33443.4
Q64112	IFIT2_MOUSE	Ifit2	Interferon-induced protein with tetratricopeptide repeats 2	28737.5	9870.05	1	1	1702.17
Q9D103	IFM1_MOUSE	Ifitm1	Interferon-induced transmembrane protein 1	49624.4	10976.8	6333.61	9131.29	9593.46
O54824	IL16_MOUSE	Il16	Pro-interleukin-16	1	6159.2	9025.52	13978.5	9949.41
Q9Z0M9	I18BP_MOUSE	Il18bp	Interleukin-18-binding protein	19256.2	20025.8	1	23320.1	8465.56
Q9JL16	ISG20_MOUSE	Isg20	Interferon-stimulated gene 20 kDa protein	24845.4	32882.4	14327.9	24341.8	31447.8
P24063	ITAL_MOUSE	Itgal	Integrin alpha-L	1	1	4659.05	4702.79	6633.71
A0A2K6EDJ7;E9PVD2	A0A2K6EDJ7_MOUSE;E9PVD2_MOUSE	Itih4	Inter alpha-trypsin inhibitor, heavy chain 4	1	9087.95	1	27395.5	9142.43
P09450	JUNB_MOUSE	Junb	Transcription factor JunB	11208.1	5586.24	7646.59	26276	47948.2
Q6ZQ88	KDM1A_MOUSE	Kdm1a	Lysine-specific histone demethylase 1A	1	9318.5	7837.53	1	13614.3
Q6S9I0	Q6S9I0_MOUSE	Kng2	Kininogen 2	18897.6	3576.02	28085.3	26404.6	15605.3
Q6NVG1	LPCT4_MOUSE	Lpcat4	Lysophospholipid acyltransferase LPCAT4	9446.73	1	1	3436.75	22040.8
Q91XL1	Q91XL1_MOUSE	Lrg1	Leucine-rich HEV glycoprotein	30986.8	30847.6	61760.1	97745.4	55775.3
P08071	TRFL_MOUSE	Ltf	Lactotransferrin	74695	23343.4	64571.3	65902.3	79893.5
P0CW02	LY6C1_MOUSE	Ly6c1	Lymphocyte antigen 6C1	33638.8	47136.9	1	1	141792
P08905;P17897	LYZ1_MOUSE;LYZ2_MOUSE	Lyz1;Lyz2	Lysozyme C-2	56056.2	4142.9	3435.87	6622.01	1
O54791	MAFF_MOUSE	Maff	Transcription factor MafF	16077.6	1	1	11801.5	26349.4
O08648	M3K4_MOUSE	Map3k4	Mitogen-activated protein kinase kinase kinase 4	1	15497.8	4303.58	16441.4	2312.66
Q8VDV8	MITD1_MOUSE	Mitd1	MIT domain-containing protein 1	1	3423.36	5959.43	3546.55	7267.03
O55123;P28862	MMP10_MOUSE;MMP3_MOUSE	Mmp10;Mmp3	Stromelysin-2	62677.5	47781.7	10053.7	39826.9	42518.9
P28862	MMP3_MOUSE	Mmp3	Stromelysin-1	49077.3	60472.5	39575.2	66132.4	36912.2
Q5SUA5	MYO1G_MOUSE	Myo1g	Unconventional myosin-Ig	1	1	7819.12	12922.6	6414.36
Q09014	NCF1_MOUSE	Ncf1	Neutrophil cytosol factor 1	13957.2	16462.3	18534.5	13618.2	17851.9
P97369	NCF4_MOUSE	Ncf4	Neutrophil cytosol factor 4	20498.6	15558.1	18405.2	31792.3	20589.4
P29477	NOS2_MOUSE	Nos2	Nitric oxide synthase, inducible	105625	1	1	30059.5	66984.4
Q9JIH2	NUP50_MOUSE	Nup50	Nuclear pore complex protein Nup50	1	1	18131.6	8669.31	14538.7
Q8VI93	OAS3_MOUSE	Oas3	2'-5'-oligoadenylate synthase 3	84272.3	46617.9	74456.6	61750.6	143000
A2A8Z1	OSBL9_MOUSE	Osbpl9	Oxysterol-binding protein-related protein 9	1	9849.51	13522.9	13567.5	1
P48725	PCNT_MOUSE	Pcnt	Pericentrin	1	6908.11	7719.75	26462.6	25641.5
A6H5X4	PHF11_MOUSE	Phf11	PHD finger protein 11	18289.6	62832.5	32132.7	48907.7	14727.1
Q80TJ7	PHF8_MOUSE	Phf8	Histone lysine demethylase PHF8	45068.3	1	57255.6	84618.1	13922.6
Q8CIH5	PLCG2_MOUSE	Plcg2	1-phosphatidylinositol 4,5-bisphosphate phosphodiesterase gamma-2	1	7930.84	12013.9	19496.8	4518.77
Q6KAU7	PKHG2_MOUSE	Plekhg2	Pleckstrin homology domain-containing family G member 2	1	3222.74	1	4002.61	1944.44
Q8VEN2	PLET1_MOUSE	Plet1	Placenta-expressed transcript 1 protein	58999.9	1	1	7088.92	58108.5
P48759	PTX3_MOUSE	Ptx3	Pentraxin-related protein PTX3	26801.6	1	317723	59566.3	78522.7
Q9JMA2	TGT_MOUSE	Qtrt1	Queuine tRNA-ribosyltransferase catalytic subunit 1	1	4841.75	1	8486.02	4261.26
P58069	RASA2_MOUSE	Rasa2	Ras GTPase-activating protein 2	1	6718.82	7663.66	1	7030.98
Q8R3C6	RBM19_MOUSE	Rbm19	Probable RNA-binding protein 19	1	1	1990.79	3116.16	2867.26
Q8BHS3	RBM22_MOUSE	Rbm22	Pre-mRNA-splicing factor RBM22	1	27796.1	26049.2	1	36688.2
O09049	REG3G_MOUSE	Reg3g	Regenerating islet-derived protein 3-gamma	13839.4	1	13525.4	5921.84	9922.61
Q8VEM1	GOLI_MOUSE	Rnf130	E3 ubiquitin-protein ligase RNF130	1	3251.45	5377.86	1	3980.03
Q6NXI6	RPRD2_MOUSE	Rprd2	Regulation of nuclear pre-mRNA domain-containing protein 2	1	10815.1	3481.69	25223.6	29241.1
P27005	S10A8_MOUSE	S100a8	Protein S100-A8	186052	15960.6	8111.11	15025.8	85898.2
P05367	SAA2_MOUSE	Saa2	Serum amyloid A-2 protein	502819	252270	709621	1549310	373327
P04918	SAA3_MOUSE	Saa3	Serum amyloid A-3 protein	49085.8	1	22246.6	1	53526.6
P59808	SASH1_MOUSE	Sash1	SAM and SH3 domain-containing protein 1	1	2281.87	2065.47	2719.92	1
P55194	3BP1_MOUSE	Sh3bp1	SH3 domain-binding protein 1	1	14198.6	12678.9	34287.3	15506.4
Q80TE4	SI1L2_MOUSE	Sipa1l2	Signal-induced proliferation-associated 1-like protein 2	1	4915.2	2938.06	2157.83	1
Q7TPE5	S7A6O_MOUSE	Slc7a6os	Probable RNA polymerase II nuclear localization protein SLC7A6OS	4778.26	6771.01	7329.98	5991.23	1
Q8VE18	SMG8_MOUSE	Smg8	Nonsense-mediated mRNA decay factor SMG8	1	8593.92	6803.16	11745.1	3058.31
Q8BVK9	SP110_MOUSE	Sp110	Sp110 nuclear body protein	7840.22	8934.73	5316.54	8076.04	6776.09
Q8VCC9	SPON1_MOUSE	Spon1	Spondin-1	1	13951.4	8220.48	25249.8	6318.83
Q64337	SQSTM_MOUSE	Sqstm1	Sequestosome-1	1	1	4320.58	8437.11	15662.4
O54781	SRPK2_MOUSE	Srpk2	SRSF protein kinase 2	1	1481.65	2331.48	1	1712.89
Q62311	TAF6_MOUSE	Taf6	Transcription initiation factor TFIID subunit 6	1	3554.17	6661.76	5501.9	7470.64
Q0VGY8	TANC1_MOUSE	Tanc1	Protein TANC1	21861.3	25417.8	25581.4	17120.7	25926.6
P36371	TAP2_MOUSE	Tap2	Antigen peptide transporter 2	57332.5	54793	68077.1	61268.7	92204.4
O55047	TLK2_MOUSE	Tlk2	Serine/threonine-protein kinase tousled-like 2	1	1	6991.09	1258.97	2695.83
Q9R1Q6	T176B_MOUSE	Tmem176b	Transmembrane protein 176B	17236.2	18169	14466.3	27253.5	15351.7
Q91XB0	TREX1_MOUSE	Trex1	Three-prime repair exonuclease 1	31992.4	10019.7	21628.9	19401.9	26280
A2RSY6	TRM1L_MOUSE	Trmt1l	TRMT1-like protein	1	3773.22	4428.75	3463.56	4749.56
Q9QZU9	UB2L6_MOUSE	Ube2l6	Ubiquitin/ISG15-conjugating enzyme E2 L6	1	12920.2	1	2980.62	3966.45
Q9D659	VISTA_MOUSE	Vsir	V-type immunoglobulin domain-containing suppressor of T-cell activation	38484.9	22173.6	28343.8	18814.7	20814.4
Q5NBU8	XAF1_MOUSE	Xaf1	XIAP-associated factor 1	11473.2	16617.5	1	1	7816.21
Q80YV2	ZC3C1_MOUSE	Zc3hc1	Zinc finger C3HC-type protein 1	1	1	690.6	817.523	713.582
