# Supplementary material for: Relaxation of mucosal fibronectin fibers in late gut inflammation following neutrophil infiltration in mice
Source: NPJ Biol Phys Mech. 2025 Feb 4;2(1):4. doi: 10.1038/s44341-024-00006-y (PMC11794144; doi:10.1038/s44341-024-00006-y)
Supplement: Supplementary file 4 — Supplementary Data 3 [file 44341_2024_6_MOESM4_ESM.csv]

Protein.Group	Protein.Names	Genes	First.Protein.Description	Healthy_Mucosa_1	Healthy_Mucosa2	Healthy_Mucosa_3	Inflamed_Mucosa_1	Inflamed_Mucosa_2	Inflamed_Mucosa_3	log10pval	log2FC
Q8VCR7	ABHEB_MOUSE	Abhd14b	Putative protein-lysine deacylase ABHD14B	80804.8	67930.3	45610.7	12694.5	14338.2	21007.7	2.000279623	-2.016305861
Q8BWT1	THIM_MOUSE	Acaa2	3-ketoacyl-CoA thiolase, mitochondrial	939728.5	1166557	1388000	241681	233655	266459	2.675203423	-2.23590504
Q9CZS1	AL1B1_MOUSE	Aldh1b1	Aldehyde dehydrogenase X, mitochondrial	534731	739131.5	529068	23411.9	67233.3	21677.5	2.87243699	-4.004622359
P10107	ANXA1_MOUSE	Anxa1	Annexin A1	306832	190530	332611	2221090	1158000	2006290	2.010717882	2.697911837
Q8R5A3	AB1IP_MOUSE	Apbb1ip	Amyloid beta A4 precursor protein-binding family B member 1-interacting protein	2549.85	2216.12	8378.4	32233.8	27657.1	19733.6	2.222127411	2.598767412
P16460	ASSY_MOUSE	Ass1	Argininosuccinate synthase	35075	36055.15	55969.8	188357	185374	152572	3.247017477	2.049930156
Q9JLZ3	AUHM_MOUSE	Auh	Methylglutaconyl-CoA hydratase, mitochondrial	127738	101049.5	97293.8	35184.7	29336.6	16227.9	2.742320773	-2.013711836
Q80XN0	BDH_MOUSE	Bdh1	D-beta-hydroxybutyrate dehydrogenase, mitochondrial	1421720	1304800	1766040	331813	179428	359503	2.895541923	-2.36721724
P13634	CAH1_MOUSE	Ca1	Carbonic anhydrase 1	4938570	4738325	6625760	220462	64568.8	281590	3.01963872	-4.846579564
P00920	CAH2_MOUSE	Ca2	Carbonic anhydrase 2	385395.5	534398.5	574448	57487	54312.6	36051.5	2.825963313	-3.337196937
E9PUL3	E9PUL3_MOUSE	Clca3b	Chloride channel accessory 3B	52736.45	22570.45	23361.4	196856	245068	359650	2.048333091	3.022177156
Q8K1Z0	COQ9_MOUSE	Coq9	Ubiquinone biosynthesis protein COQ9, mitochondrial	170416	205433	172593	35280.1	20885.2	38034.6	3.572603412	-2.541541624
Q9D816	CP255_MOUSE	Cyp2c55	Cytochrome P450 2C55	1384895	2986715	2693740	8081.79	18865.4	48612.7	2.040789527	-6.546996618
Q64464	CP3AD_MOUSE	Cyp3a13	Cytochrome P450 3A13	327032.5	430670	448137	13698.8	11634.1	34754.4	3.236313797	-4.326833987
Q8K0C4	CP51A_MOUSE	Cyp51a1	Lanosterol 14-alpha demethylase	103132.7	125770.7	125729	18732.3	29357.7	38525	3.153761378	-2.033635552
Q61508	ECM1_MOUSE	Ecm1	Extracellular matrix protein 1	7045.65	15402.45	34605.6	117164	131965	159307	2.860700094	2.839717677
Q9DBZ5	EIF3K_MOUSE	Eif3k	Eukaryotic translation initiation factor 3 subunit K	27219.15	54307.4	35474.1	171222	134559	198269	2.516732826	2.107050306
Q921G7	ETFD_MOUSE	Etfdh	Electron transfer flavoprotein-ubiquinone oxidoreductase, mitochondrial	224172.5	327470.5	293601	45805.7	65611.7	36129.1	2.74006797	-2.518198172
Q9DCM0	ETHE1_MOUSE	Ethe1	Persulfide dioxygenase ETHE1, mitochondrial	745249	1019394	589658	110729	95789.6	117709	2.238864219	-2.860219971
E9PYD1	E9PYD1_MOUSE	Fam98c	Family with sequence similarity 98, member C	135848	113188.15	176079	40222.6	20501.5	22682.2	2.374776708	-2.349625409
Q8K0E8	FIBB_MOUSE	Fgb	Fibrinogen beta chain	230035.5	130701.95	125897	2944830	2109650	2059240	2.802135651	3.869693829
A0A087WSN6;B7ZNJ1;B9EHT6	A0A087WSN6_MOUSE;B7ZNJ1_MOUSE;B9EHT6_MOUSE	Fn1	Fibronectin	2023.3	9095.25	12956.1	28907.7	42592	29430.7	2.016560811	2.067774047
Q60759	GCDH_MOUSE	Gcdh	Glutaryl-CoA dehydrogenase, mitochondrial	104819.05	125799.5	98720.9	7082.16	24000.2	12590.4	3.237356056	-2.914769722
A0A1B0GSH8	A0A1B0GSH8_MOUSE	Gm45808	Predicted gene 45808 (Fragment)	5648.6	5347.6	10971.6	38805.6	35995.1	35806.1	3.855638661	2.331977783
Q80SU7	GVIN1_MOUSE	Gvin1	Interferon-induced very large GTPase 1	11364.355	6945.525	10969.5	53766	57036.8	62679.1	4.074213422	2.566828239
P01901;P14426	HA13_MOUSE;HA1B_MOUSE	H2-D1;H2-K1	H-2 class I histocompatibility antigen, K-B alpha chain	52650.55	50346.4	73293	274972	226985	218803	3.175315241	2.031568717
Q61425	HCDH_MOUSE	Hadh	Hydroxyacyl-coenzyme A dehydrogenase, mitochondrial	753210	966511	1358020	195303	90130.3	204119	2.053697889	-2.652336931
Q3U487	HECD3_MOUSE	Hectd3	E3 ubiquitin-protein ligase HECTD3	122754.5	156050	128765	24571.1	42317.9	25998.1	3.064430867	-2.133495936
P50171	DHB8_MOUSE	Hsd17b8	(3R)-3-hydroxyacyl-CoA dehydrogenase	480977.5	476467	331691	114604	69229.6	85111.5	2.586697105	-2.261020303
P0DOV2	IFI4_MOUSE	Ifi204	Interferon-activable protein 204	16518.79	4137.425	15273.8	46610.9	56666.4	58230.9	2.837893777	2.168345972
Q9DCE9	Q9DCE9_MOUSE	Igtp	Interferon gamma-induced GTPase	138474	75288.4	783751	4528810	2580710	3944900	2.246707723	3.4701433
Q9QZ85	IIGP1_MOUSE	Iigp1	Interferon-inducible GTPase 1	113456	13716.2	235979	2320210	1694630	2101370	3.228845608	4.07399569
Q64339	ISG15_MOUSE	Isg15	Ubiquitin-like protein ISG15	537028.5	294689	608102	1787250	2706930	2104890	2.414988413	2.196374759
P05555	ITAM_MOUSE	Itgam	Integrin alpha-M	12286	8888.265	33317.3	78878.9	69932.5	94709.5	2.406859082	2.159940765
P11835	ITB2_MOUSE	Itgb2	Integrin beta-2	36277.6	23816.65	86506.1	220254	218516	297240	2.434548532	2.32783682
P21619	LMNB2_MOUSE	Lmnb2	Lamin-B2	1014853.5	751022.5	873863	174079	247759	218765	2.962150293	-2.042892833
Q9ESE1	LRBA_MOUSE	Lrba	Lipopolysaccharide-responsive and beige-like anchor protein	134287	135987	124768	8818.96	59081.1	25054.8	2.568154974	-2.087403844
P05533	LY6A_MOUSE	Ly6a	Lymphocyte antigen 6A-2/6E-1	41515.95	37950.54	8365.55	287127	160125	213020	2.119914207	2.91024125
Q64133	AOFA_MOUSE	Maoa	Amine oxidase [flavin-containing] A	1801345	2670765	2855500	86723.7	75400.8	129903	2.706550686	-4.649166582
Q3ULD5	MCCB_MOUSE	Mccc2	Methylcrotonoyl-CoA carboxylase beta chain, mitochondrial	122673	101264.25	128775	23410.8	29997.6	11946.4	3.200123301	-2.432126579
Q99KE1	MAOM_MOUSE	Me2	NAD-dependent malic enzyme, mitochondrial	228828.5	413920.5	272685	40359.7	38701.9	38401.1	2.051308712	-2.962253171
P11247	PERM_MOUSE	Mpo	Myeloperoxidase	113456.35	11211.12	55184.8	507053	354678	544388	2.482407226	2.966834421
Q91VD9	NDUS1_MOUSE	Ndufs1	NADH-ubiquinone oxidoreductase 75 kDa subunit, mitochondrial	1394050	878553.5	1434870	276330	173544	159929	2.31568767	-2.604021228
Q91WD5	NDUS2_MOUSE	Ndufs2	NADH dehydrogenase [ubiquinone] iron-sulfur protein 2, mitochondrial	168774.5	173187	210350	47052.8	30113.7	56190.4	3.104035149	-2.050189694
Q3U422	Q3U422_MOUSE	Ndufv3	NADH dehydrogenase [ubiquinone] flavoprotein 3, mitochondrial	85056.55	56013.2	105169	17713.1	16542	8426.43	2.017885635	-2.528374015
O08692	NGP_MOUSE	Ngp	Neutrophilic granule protein	126989.6	7512.05	8257.52	1908760	947700	1845440	2.081178408	5.041588532
P29477	NOS2_MOUSE	Nos2	Nitric oxide synthase, inducible	10551.3	3118.845	30818.6	84737.2	71448.9	86437.7	2.641527358	2.447208771
Q9D8W7	OCAD2_MOUSE	Ociad2	OCIA domain-containing protein 2	380793.5	296612	513260	81126.9	36265.1	14627.1	2.228595864	-3.172949593
Q9JLB0	PALS2_MOUSE	Pals2	Protein PALS2	519065.5	951945	804244	60211.1	53986.8	67838.1	2.270386936	-3.643732232
O88428	PAPS2_MOUSE	Papss2	Bifunctional 3'-phosphoadenosine 5'-phosphosulfate synthase 2	6444655	8411605	8681400	112873	207861	239508	3.387659767	-5.392776949
Q05920	PYC_MOUSE	Pc	Pyruvate carboxylase, mitochondrial	277350	283708.5	234393	8874.21	22031.5	11916.2	4.015929167	-4.215352918
Q91ZA3	PCCA_MOUSE	Pcca	Propionyl-CoA carboxylase alpha chain, mitochondrial	498650.5	779770	888802	57575.8	86941.7	54997.7	2.307810669	-3.44127671
Q99MN9	PCCB_MOUSE	Pccb	Propionyl-CoA carboxylase beta chain, mitochondrial	511829.5	681328.5	573102	24894.1	53213	44764.6	3.395493618	-3.845473153
O70570	PIGR_MOUSE	Pigr	Polymeric immunoglobulin receptor	951230	686752	935324	160242	97574	191493	2.850888991	-2.517843157
P20918	PLMN_MOUSE	Plg	Plasminogen	7648.25	21427.95	24343.7	95812.3	100137	125009	2.98466373	2.586936689
Q9WU79	PROD_MOUSE	Prodh	Proline dehydrogenase 1, mitochondrial	60935.6	81733.3	103890	9462.54	19667.2	25958.8	2.062593624	-2.162108197
P28076	PSB9_MOUSE	Psmb9	Proteasome subunit beta type-9	16200.895	15889.665	14779.7	159489	90717	150775	2.261679775	3.096789175
Q8BGC4	PTGR3_MOUSE	Ptgr3	Prostaglandin reductase-3	109843	126717.65	89380.6	17692	12348.1	14459.5	2.998385639	-2.872747673
Q9JM62	REEP6_MOUSE	Reep6	Receptor expression-enhancing protein 6	250803	148958.4	171920	29709.9	28981.6	37269.2	2.162814605	-2.574695765
Q99P86	RETNB_MOUSE	Retnlb	Resistin-like beta	910816	519061	689637	155194	40135.6	104373	2.165786983	-2.822129991
Q8VI24	SATB2_MOUSE	Satb2	DNA-binding protein SATB2	116830.5	94437.65	140988	10460.2	20057.2	30000.7	2.581079174	-2.541186295
Q8K2B3	SDHA_MOUSE	Sdha	Succinate dehydrogenase [ubiquinone] flavoprotein subunit, mitochondrial	751059.5	716249	793872	138371	104690	80636.9	4.678848764	-2.804356249
Q9CQA3	SDHB_MOUSE	Sdhb	Succinate dehydrogenase [ubiquinone] iron-sulfur subunit, mitochondrial	1330855	1568905	1524670	186607	222203	201953	4.175631142	-2.856807033
P17563	SBP1_MOUSE	Selenbp1	Methanethiol oxidase	2476275	1926190	2142230	31833.6	19776.9	56579.6	3.743419531	-5.918685565
Q9EPB5	SERHL_MOUSE	Serhl	Serine hydrolase-like protein	113907.5	119152.5	128512	40582.3	22085.3	22326	3.606571874	-2.088856844
A2AQ25	SKT_MOUSE	Skt	Sickle tail protein	249711.5	164214	220576	56775.1	61510.6	39938.7	2.442868454	-2.003651478
Q9QXX4	CMC2_MOUSE	Slc25a13	Calcium-binding mitochondrial carrier protein Aralar2	120273.05	147139.25	182039	23091.4	30555.3	51091.6	2.362510626	-2.101375708
Q91WJ7	SPS2L_MOUSE	Spats2l	SPATS2-like protein	1342.37	10395.3	6302.33	34394	26821.6	31628	2.72218305	2.363603126
P42225	STAT1_MOUSE	Stat1	Signal transducer and activator of transcription 1	66873.5	104363.65	97622.2	359140	557016	529584	2.471117874	2.426884574
P70302	STIM1_MOUSE	Stim1	Stromal interaction molecule 1	293424.5	243044.5	278458	44145.5	79429.5	43577.8	3.459789652	-2.285503309
Q3TBT3	STING_MOUSE	Sting1	Stimulator of interferon genes protein	964.43	13641.4	6572.89	200651	131906	156282	2.798221889	4.528672086
P54116	STOM_MOUSE	Stom	Stomatin	32736.15	17680.03	38591.7	186871	155742	249506	2.393001209	2.733882177
P36371	TAP2_MOUSE	Tap2	Antigen peptide transporter 2	7309.05	9801.495	23571	57792.3	53215.5	77107.3	2.280018984	2.209169283
Q62351	TFR1_MOUSE	Tfrc	Transferrin receptor protein 1	18534.5	23819.635	42510.1	224625	175784	190902	3.323322925	2.800688535
Q99JR5	TINAL_MOUSE	Tinagl1	Tubulointerstitial nephritis antigen-like	249890.5	87850.45	167016	943200	581133	897771	2.183453611	2.262600037
Q9R1Q6	T176B_MOUSE	Tmem176b	Transmembrane protein 176B	2078.51	2496.805	4892.71	16353.7	13972	9704.36	2.055107026	2.079948358
Q6ZWY8	TYB10_MOUSE	Tmsb10	Thymosin beta-10	18499.9	6619.6	16973.5	89456.9	141431	164770	2.192525917	3.232601323
P52196	THTR_MOUSE	Tst	Thiosulfate sulfurtransferase	627377.5	593069.5	386278	68761.6	67262.9	85951.7	2.439942147	-2.855646119
Q63886;Q64435;Q6ZQM8	UD11_MOUSE;UD16_MOUSE;UD17_MOUSE	Ugt1a1;Ugt1a6;Ugt1a7	UDP-glucuronosyltransferase 1A1	272497.5	327113	382265	31127.1	11345.1	23895.3	3.159638385	-3.88699127
Q8CC88	VWA8_MOUSE	Vwa8	von Willebrand factor A domain-containing protein 8	134915.5	169619.5	150027	14534.9	11480.4	18960.5	3.731348629	-3.337256236
Q9QY24	ZBP1_MOUSE	Zbp1	Z-DNA-binding protein 1	158432	42907.95	247976	876630	660459	901811	2.622442068	2.440428425
