# Supplementary material for: Relaxation of mucosal fibronectin fibers in late gut inflammation following neutrophil infiltration in mice
Source: NPJ Biol Phys Mech. 2025 Feb 4;2(1):4. doi: 10.1038/s44341-024-00006-y (PMC11794144; doi:10.1038/s44341-024-00006-y)
Supplement: Supplementary file 5 — Supplementary Data 4 [file 44341_2024_6_MOESM5_ESM.csv]

Protein.Group	Protein.Names	Genes	First.Protein.Description	Healthy_MuscExt_1	Healthy_MuscExt_2	Healthy_MuscExt_3	Healthy_MuscExt4	Healthy_MuscExt_5	Inflamed_MuscExt_1	Inflamed_MuscExt_2	Inflamed_MuscExt_13	Inflamed_MuscExt_4	Inflamed_MuscExt_5	log10pval	log2FC
Q8VCW8	ACSF2_MOUSE	Acsf2	Medium-chain acyl-CoA ligase ACSF2, mitochondrial	341477.55	519554	1	340518	170725	17143.85	13233.6	104965	1	12092.4	2.194896541	-3.218419662
P01887	B2MG_MOUSE	B2m	Beta-2-microglobulin	407418	188861	274050	230108	284183	1525575	913728	1638500	1601770	1842710	4.210617768	2.441680492
Q8R2Q8	BST2_MOUSE	Bst2	Bone marrow stromal antigen 2	44786	38834.45	40506.9	1	36807.1	358547.5	172309	289176	274746	458455	2.817180071	2.948801543
P01027	CO3_MOUSE	C3	Complement C3	126492.2	175013.5	375124	214794	138674	846693	949610	1622985	605504	1436640	2.727949317	2.406498102
P00920	CAH2_MOUSE	Ca2	Carbonic anhydrase 2	118932.85	64752.2	83993.1	62757.6	62170.6	1665.485	10691.7	1	1	16078.3	2.457874305	-3.050353596
P06909	CFAH_MOUSE	Cfh	Complement factor H	3335.19	43046.9	15606.1	1	6900.59	70333.35	141407	64389	56103	91509.3	2.022274204	2.298915911
O89053	COR1A_MOUSE	Coro1a	Coronin-1A	37439.2	24256.1	61805.4	57665.9	30932.7	251941	253027	111490	197391	132320	2.886838319	2.157358034
P31428	DPEP1_MOUSE	Dpep1	Dipeptidase 1	89820.8	122457	100202	185493	125734	16873.2	1	73721	12994.7	17490.7	2.368878348	-2.042984079
Q3UIR3	DTX3L_MOUSE	Dtx3l	E3 ubiquitin-protein ligase DTX3L	20346.9	8815.9	1	1	9518.28	109827.5	84174.3	42211.85	79978.7	87840	2.422217309	2.647805235
Q9DCM0	ETHE1_MOUSE	Ethe1	Persulfide dioxygenase ETHE1, mitochondrial	933424.05	1029958.5	210875	974108	672791	155722.5	132664	91973.5	183283	216134	2.39208208	-2.292875858
Q9D281	NXP20_MOUSE	Fam114a1	Protein Noxp20	44643.75	48947.45	47287.8	1	28524.2	8605.525	1844.29	6160.4	22184.3	1	2.64515357	-2.126536532
E9PV24	FIBA_MOUSE	Fga	Fibrinogen alpha chain	830525.5	831858.5	1506240	1055470	934404	6446240	5501730	8083750	3135150	7489710	3.393855002	2.571173799
Q8K0E8	FIBB_MOUSE	Fgb	Fibrinogen beta chain	432090.5	607324	569448	449548	662647	3789250	2486480	4900295	1625590	4003940	2.888415803	2.62669884
Q8CFB4	GBP5_MOUSE	Gbp5	Guanylate-binding protein 5	13064.04	4049.215	109097	1	26152.3	645248.5	883754	138484	646847	812057	2.248385964	4.036989603
P01899;P01901	HA11_MOUSE;HA1B_MOUSE	H2-D1;H2-K1	H-2 class I histocompatibility antigen, D-B alpha chain	20962.07	14881.9	7223.25	1	14684	110996.7	106554	37342.65	109001	134458	2.580330729	2.787314708
P01899;P01901;P06339	HA11_MOUSE;HA15_MOUSE;HA1B_MOUSE	H2-D1;H2-K1;H2-T23	H-2 class I histocompatibility antigen, D-B alpha chain	9568.125	7892.065	4343.09	1	7994.48	168227	292198	76886	155795	155992	2.35733857	4.510727192
P0DOV2	IFI4_MOUSE	Ifi204	Interferon-activable protein 204	7863.65	6534.54	6025.86	1	1	97947.45	71579.1	34861	64852.2	58512.6	2.302805215	3.267299651
P0DOV1;P0DOV2;Q8CGE8	IFI4_MOUSE;IFI5A_MOUSE;IFI5B_MOUSE	Ifi204;Ifi205a;Mnda	Interferon-activable protein 205-B	34148.75	14912.45	36948.1	1	26613.5	324833	257355	140482	310157	326983	3.297167692	3.27190616
P0DOV1;P0DOV2	IFI4_MOUSE;IFI5B_MOUSE	Ifi204;Mnda	Interferon-activable protein 205-B	6255.3	13807.49	10269.1	1	12062	68674.35	31758.2	27453.25	72953.8	72914	2.142641705	2.369021585
Q99J93;Q9CQW9	IFM2_MOUSE;IFM3_MOUSE	Ifitm2;Ifitm3	Interferon-induced transmembrane protein 2	175206.5	129182	290542	173404	222397	489231.5	767541	874393	661597	1349110	2.567209382	2.063717115
Q9DCE9	Q9DCE9_MOUSE	Igtp	Interferon gamma-induced GTPase	276888.5	57034.15	116566	95140.9	356035	5589100	3321630	3733794.5	5984790	7724560	3.655485928	4.869280468
Q9QZ85	IIGP1_MOUSE	Iigp1	Interferon-inducible GTPase 1	83594.65	25477.35	60765.7	1	71347.9	3262985	1896040	2161774.5	2951760	3715990	3.718579132	5.536030696
Q64339	ISG15_MOUSE	Isg15	Ubiquitin-like protein ISG15	267017.5	141785.2	311173	464846	333667	2909795	2204970	1221782	2653150	2883870	3.721738341	2.96704533
A6X935	ITIH4_MOUSE	Itih4	Inter alpha-trypsin inhibitor, heavy chain 4	26500.75	37610.9	116486	100559	24138.1	374671.5	505268	642308.5	366938	533997	4.218304595	2.988628676
P28076	PSB9_MOUSE	Psmb9	Proteasome subunit beta type-9	5965.235	4459.495	4371.18	1	9899.22	50136.1	83575.4	24519.9	83413.5	102252	2.264905713	3.477749548
P29351	PTN6_MOUSE	Ptpn6	Tyrosine-protein phosphatase non-receptor type 6	5791.915	9526.535	12983.3	1	8815.3	49511.25	57048.6	21555.2	46886.8	40821.5	2.753569074	2.217768907
E0CXZ5	E0CXZ5_MOUSE	Samhd1	Deoxynucleoside triphosphate triphosphohydrolase SAMHD1	8500.75	9996.595	23344.3	62240.6	27479.5	124656.1	323429	78502.5	223880	183669	2.22227704	2.827893484
Q60710	SAMH1_MOUSE	Samhd1	Deoxynucleoside triphosphate triphosphohydrolase SAMHD1	89808.45	42749.6	60030.1	1	76036.8	583669.5	210851	218373.5	530556	535570	2.117636378	2.630310328
P17563	SBP1_MOUSE	Selenbp1	Methanethiol oxidase	944882	739903.5	254006	1435090	791412	9849.325	18560.7	181947.8	10829.9	19334.8	2.447016809	-4.114174242
P07214	SPRC_MOUSE	Sparc	SPARC	18914.95	32790.5	20148.2	1	1	6535.65	3653.05	2051.91	1	7187.58	2.311985852	-2.301947443
Q8CI59	STEA3_MOUSE	Steap3	Metalloreductase STEAP3	75601.45	67756.05	52022.8	1	39396.5	4160.905	8276.07	6201.75	8588.94	18072.9	3.487703784	-2.695616998
Q3TBT3	STING_MOUSE	Sting1	Stimulator of interferon genes protein	3844.155	3428.39	18780.3	1	1	102803.85	37704.6	97163	86072.4	105498	2.398029954	3.305312318
Q9R233	TPSN_MOUSE	Tapbp	Tapasin	114897.5	112824.5	61893.1	1	76703	834254.5	399234	287368.5	670756	672843	2.408807677	2.64516419
Q9QY24	ZBP1_MOUSE	Zbp1	Z-DNA-binding protein 1	14558.125	7260.095	4452.42	1	17487.4	501474.5	286556	223186	397135	414406	3.407847548	5.058502614
